# Supplementary material for: lncRNA NTT/PBOV1 Axis Promotes Monocyte Differentiation and Is Elevated in Rheumatoid Arthritis
Source: Int J Mol Sci. 2018 Sep 18;19(9):2806. doi: 10.3390/ijms19092806 (PMC6163842; doi:10.3390/ijms19092806)
Supplement: Supplementary file 1 [file ijms-19-02806-s001.zip]

Archive with 1 entries (1 files):
- ijms-338015 supplementary for proof.docx
